# Supplementary material for: Germination of Pisum sativum L. Seeds Is Associated with the Alternative Respiratory Pathway
Source: Biology (Basel). 2023 Oct 9;12(10):1318. doi: 10.3390/biology12101318 (PMC10604721; doi:10.3390/biology12101318)
Supplement: Supplementary file 1 [file biology-12-01318-s001.zip]

Archive with 6 entries (6 files):
- FigureS1.jpg
- FigureS2.jpg
- FigureS3.jpg
- Table S1.pdf
- Table S2.pdf
- Table S3.pdf
